# Supplementary material for: Structure-Based Design of New Series of Sulfonates with Potent and Specific BChE Inhibition and Anti-Inflammatory Effects
Source: Int J Mol Sci. 2026 Mar 29;27(7):3109. doi: 10.3390/ijms27073109 (PMC13072879; doi:10.3390/ijms27073109)
Supplement: Supplementary file 1 [file ijms-27-03109-s001.zip]

Archive with 1 entries (1 files):
- ijms-4166880-supplementary.pdf
